# Supplementary material for: ﻿Four new species of Diaporthe (Diaporthaceae, Diaporthales) from forest plants in China
Source: MycoKeys. 2022 Jul 6;91:25–47. doi: 10.3897/mycokeys.91.84970 (PMC9849071; doi:10.3897/mycokeys.91.84970)
Supplement: XML Treatment for Diaporthe celticola [file mycokeys.91.84970-treatment1.xml]

<!DOCTYPE tp:taxon-treatment
  PUBLIC "-//TaxonX//DTD Taxonomic Treatment Publishing DTD v0 20100105//EN" "tax-treatment-NSO.dtd">
<tp:taxon-treatment xmlns:tp="http://www.plazi.org/taxpub"><tp:treatment-meta><kwd-group><label>Taxon classification</label><kwd>
                <named-content content-type="kingdom">Fungi</named-content>
              </kwd><kwd>
                <named-content content-type="order">Diaporthales</named-content>
              </kwd><kwd>
                <named-content content-type="family">Diaporthaceae</named-content>
              </kwd></kwd-group><mixed-citation publication-type="journal"><person-group><name><surname>Cao</surname><given-names>Lingxue</given-names></name><name><surname>Luo</surname><given-names>Dun</given-names></name><name><surname>Lin</surname><given-names>Wu</given-names></name><name><surname>Yang</surname><given-names>Qin</given-names></name><name><surname>Deng</surname><given-names>Xiaojun</given-names></name></person-group><article-title>﻿Four new species of <italic><tp:taxon-name><tp:taxon-name-part taxon-name-part-type="genus" reg="Diaporthe">Diaporthe</tp:taxon-name-part></tp:taxon-name></italic> (<tp:taxon-name><tp:taxon-name-part taxon-name-part-type="family">Diaporthaceae</tp:taxon-name-part></tp:taxon-name>, <tp:taxon-name><tp:taxon-name-part taxon-name-part-type="order">Diaporthales</tp:taxon-name-part></tp:taxon-name>) from forest plants in China</article-title><source>MycoKeys</source><day>06</day><month>07</month><year>2022</year><volume>91</volume><fpage>25</fpage><lpage>47</lpage><pub-id pub-id-type="doi">10.3897/mycokeys.91.84970</pub-id></mixed-citation></tp:treatment-meta><tp:nomenclature><label>﻿</label><tp:taxon-name>
              <object-id xmlns:xlink="http://www.w3.org/1999/xlink" content-type="arpha" xlink:type="simple">94BA6A49-9023-5F28-A5A1-EA8DAC7A2EEB</object-id>
              <tp:taxon-name-part taxon-name-part-type="genus" reg="Diaporthe">Diaporthe</tp:taxon-name-part>
              <tp:taxon-name-part taxon-name-part-type="species" reg="celticola">celticola</tp:taxon-name-part>
              <object-id xmlns:xlink="http://www.w3.org/1999/xlink" content-type="mycobank" xlink:type="simple"> 832920</object-id>
            </tp:taxon-name><tp:taxon-authority>C.M. Tian &amp; Q. Yang</tp:taxon-authority><tp:taxon-status xmlns:xlink="http://www.w3.org/1999/xlink" xlink:type="simple">sp. nov.</tp:taxon-status><xref ref-type="fig" rid="F2">Fig. 2</xref></tp:nomenclature><tp:treatment-sec sec-type="diagnosis" id="SECID0EPQFK"><title>Diagnosis.</title><p>Distinguished from the other <italic><tp:taxon-name><tp:taxon-name-part taxon-name-part-type="genus" reg="Diaporthe">Diaporthe</tp:taxon-name-part></tp:taxon-name></italic> species based on DNA sequence data and characterised by conidiomata with single necks erumpent through the host bark.</p><fig id="F2" position="float" orientation="portrait"><object-id xmlns:xlink="http://www.w3.org/1999/xlink" content-type="doi" xlink:type="simple">10.3897/mycokeys.91.84970.figure2</object-id><object-id xmlns:xlink="http://www.w3.org/1999/xlink" content-type="arpha" xlink:type="simple">9CDCA6A6-E37C-5C3B-A6BD-30F652DB9A8B</object-id><label>Figure 2.</label><caption><p><italic><tp:taxon-name><tp:taxon-name-part taxon-name-part-type="genus" reg="Diaporthe">Diaporthe</tp:taxon-name-part><tp:taxon-name-part taxon-name-part-type="species" reg="celticola">celticola</tp:taxon-name-part></tp:taxon-name></italic> (<named-content xmlns:xlink="http://www.w3.org/1999/xlink" content-type="dwc:institutional_code" xlink:title="Museums of the Beijing Forestry University" xlink:href="http://grbio.org/institution/beijing-forestry-university" xlink:type="simple">BJFC</named-content>-S1616) <bold>a, b</bold> habit of conidiomata on twig <bold>c</bold> transverse section through conidiomata <bold>d, e</bold> conidiogenous cells with alpha conidia <bold>f</bold> alpha conidia <bold>g, h</bold> conidiomata formed on <abbrev xmlns:xlink="http://www.w3.org/1999/xlink" xlink:title="potato dextrose agar" id="ABBRID0E4RFK" xlink:type="simple">PDA</abbrev>. Scale bars: 200 μm (<bold>b, c</bold>); 10 μm (<bold>d–f</bold>).</p></caption><graphic xmlns:xlink="http://www.w3.org/1999/xlink" xlink:href="mycokeys-91-025-g002.jpg" position="float" orientation="portrait" xlink:type="simple" id="oo_711579.jpg"><uri content-type="original_file" xlink:type="simple">https://binary.pensoft.net/fig/711579</uri></graphic></fig></tp:treatment-sec><tp:treatment-sec sec-type="etymology" id="SECID0EKSFK"><title>Etymology.</title><p>Named after the host genus on which it was collected, <italic><tp:taxon-name><tp:taxon-name-part taxon-name-part-type="genus" reg="Celtis">Celtis</tp:taxon-name-part></tp:taxon-name></italic>.</p></tp:treatment-sec><tp:treatment-sec sec-type="description" id="SECID0EXSFK"><title>Description.</title><p><bold><italic>Conidiomata</italic></bold> pycnidial, 535–605 × 210–225 μm diam, solitary and with single necks erumpent through host bark. <bold><italic>Ectostromatic disc</italic></bold> brown, one ostiole per disc, with yellowish cream conidial drops exuding from the ostioles. Tissue around the neck is cylindrical. <bold><italic><tp:taxon-name><tp:taxon-name-part taxon-name-part-type="genus" reg="Locule">Locule</tp:taxon-name-part></tp:taxon-name></italic></bold> circular, undivided, 350–375 μm diam. <bold><italic>Conidiophores</italic></bold> reduced to conidiogenous cells. <bold><italic>Conidiogenous cells</italic></bold> unbranched, straight or sinuous, apical or base sometimes swelling, (8–)10.5–13(–14.5) × 1–1.5 μm (n = 30), L/W = 8.5–10.5. <bold><italic>Alpha conidia</italic></bold> hyaline, aseptate, ellipsoidal, biguttulate, (5–)6–7 × 3.5–4 μm (n = 30), L/W = 1.5–1.8. <bold><italic>Beta conidia</italic></bold> not observed.</p></tp:treatment-sec><tp:treatment-sec sec-type="description" id="SECID0EZTFK"><title>Culture characters.</title><p>Colony originally flat with white fluffy aerial mycelium, becoming light brown to olive-green mycelium with age, marginal area irregularly, with yellowish cream conidial drops exuding from the ostioles.</p></tp:treatment-sec><tp:treatment-sec sec-type="material" id="SECID0E5TFK"><title>Specimens examined.</title><p>China, Zhejiang Province: Hanzhou City, on branches of <italic><tp:taxon-name><tp:taxon-name-part taxon-name-part-type="genus" reg="Celtis">Celtis</tp:taxon-name-part><tp:taxon-name-part taxon-name-part-type="species" reg="vandervoetiana">vandervoetiana</tp:taxon-name-part></tp:taxon-name></italic>, 12 May 2018, <italic>Q. Yang</italic> &amp; <italic>Y.M. Liang</italic> (holotype <named-content xmlns:xlink="http://www.w3.org/1999/xlink" content-type="dwc:institutional_code" xlink:title="Museums of the Beijing Forestry University" xlink:href="http://grbio.org/institution/beijing-forestry-university" xlink:type="simple">BJFC</named-content>-S1616; ex-type living culture: <abbrev xmlns:xlink="http://www.w3.org/1999/xlink" xlink:title="China Forestry Culture Collection Centre" id="ABBRID0EXUFK" xlink:type="simple">CFCC</abbrev> 53074; living cultures: <abbrev xmlns:xlink="http://www.w3.org/1999/xlink" xlink:title="China Forestry Culture Collection Centre" id="ABBRID0E2UFK" xlink:type="simple">CFCC</abbrev> 53075 and <abbrev xmlns:xlink="http://www.w3.org/1999/xlink" xlink:title="China Forestry Culture Collection Centre" id="ABBRID0E6UFK" xlink:type="simple">CFCC</abbrev> 53076).</p></tp:treatment-sec><tp:treatment-sec sec-type="notes" id="SECID0EDVFK"><title>Notes.</title><p>Three strains representing <italic><tp:taxon-name><tp:taxon-name-part taxon-name-part-type="genus" reg="Diaporthe">Diaporthe</tp:taxon-name-part><tp:taxon-name-part taxon-name-part-type="species" reg="celticola">celticola</tp:taxon-name-part></tp:taxon-name></italic> cluster in a well-supported clade (ML/BI = 100/1), and appear closely related to <italic><tp:taxon-name><tp:taxon-name-part taxon-name-part-type="genus" reg="Diaporthe">D.</tp:taxon-name-part><tp:taxon-name-part taxon-name-part-type="species" reg="acaciigena">acaciigena</tp:taxon-name-part></tp:taxon-name></italic>. <italic><tp:taxon-name><tp:taxon-name-part taxon-name-part-type="genus" reg="Diaporthe">Diaporthe</tp:taxon-name-part><tp:taxon-name-part taxon-name-part-type="species" reg="celticola">celticola</tp:taxon-name-part></tp:taxon-name></italic> can be distinguished based on <abbrev xmlns:xlink="http://www.w3.org/1999/xlink" xlink:title="internal transcribed spacer" id="ABBRID0EKWFK" xlink:type="simple">ITS</abbrev>, <italic><abbrev xmlns:xlink="http://www.w3.org/1999/xlink" xlink:title="calmodulin" id="ABBRID0EPWFK" xlink:type="simple">cal</abbrev></italic>, <italic><abbrev xmlns:xlink="http://www.w3.org/1999/xlink" xlink:title="histone H3" id="ABBRID0EUWFK" xlink:type="simple">his3</abbrev></italic>, <italic><abbrev xmlns:xlink="http://www.w3.org/1999/xlink" xlink:title="partial translation elongation factor-1α" id="ABBRID0EZWFK" xlink:type="simple">tef-1α</abbrev></italic>, and <italic><abbrev xmlns:xlink="http://www.w3.org/1999/xlink" xlink:title="β-tubulin" id="ABBRID0E5WFK" xlink:type="simple">tub2</abbrev></italic> loci from <italic><tp:taxon-name><tp:taxon-name-part taxon-name-part-type="genus" reg="Diaporthe">D.</tp:taxon-name-part><tp:taxon-name-part taxon-name-part-type="species" reg="acaciigena">acaciigena</tp:taxon-name-part></tp:taxon-name></italic> (29/473 in <abbrev xmlns:xlink="http://www.w3.org/1999/xlink" xlink:title="internal transcribed spacer" id="ABBRID0ENXFK" xlink:type="simple">ITS</abbrev>, 68/442 in <italic><abbrev xmlns:xlink="http://www.w3.org/1999/xlink" xlink:title="calmodulin" id="ABBRID0ESXFK" xlink:type="simple">cal</abbrev></italic>, 53/460 in <italic><abbrev xmlns:xlink="http://www.w3.org/1999/xlink" xlink:title="histone H3" id="ABBRID0EXXFK" xlink:type="simple">his3</abbrev></italic>, 79/330 in <italic><abbrev xmlns:xlink="http://www.w3.org/1999/xlink" xlink:title="partial translation elongation factor-1α" id="ABBRID0E3XFK" xlink:type="simple">tef-1α</abbrev></italic>, and 49/415 in <italic><abbrev xmlns:xlink="http://www.w3.org/1999/xlink" xlink:title="β-tubulin" id="ABBRID0EBYFK" xlink:type="simple">tub2</abbrev></italic>). Morphologically, <italic><tp:taxon-name><tp:taxon-name-part taxon-name-part-type="genus" reg="Diaporthe">D.</tp:taxon-name-part><tp:taxon-name-part taxon-name-part-type="species" reg="celticola">celticola</tp:taxon-name-part></tp:taxon-name></italic> is characterised by conidiomata with single necks erumpent through the host bark and can be distinguished from <italic><tp:taxon-name><tp:taxon-name-part taxon-name-part-type="genus" reg="Diaporthe">D.</tp:taxon-name-part><tp:taxon-name-part taxon-name-part-type="species" reg="acaciigena">acaciigena</tp:taxon-name-part></tp:taxon-name></italic> by smaller alpha conidia (6–7 × 3.5–4 vs. 10–11 × 6–6.5 μm) (<xref ref-type="bibr" rid="B5">Crous et al. 2011</xref>). This is the first occasion that <italic><tp:taxon-name><tp:taxon-name-part taxon-name-part-type="genus" reg="Diaporthe">Diaporthe</tp:taxon-name-part></tp:taxon-name></italic> species have been discovered from infected branches on <italic><tp:taxon-name><tp:taxon-name-part taxon-name-part-type="genus" reg="Celtis">Celtis</tp:taxon-name-part><tp:taxon-name-part taxon-name-part-type="species" reg="vandervoetiana">vandervoetiana</tp:taxon-name-part></tp:taxon-name></italic> and demonstrates it to be a new species based on phylogeny and morphology.</p></tp:treatment-sec><ref-list><ref id="B5"><mixed-citation xmlns:xlink="http://www.w3.org/1999/xlink" xlink:type="simple"><person-group><name name-style="western"><surname>Crous</surname><given-names>PW</given-names></name><name name-style="western"><surname>Groenewald</surname><given-names>JZ</given-names></name><name name-style="western"><surname>Shivas</surname><given-names>RG</given-names></name><name name-style="western"><surname>Edwards</surname><given-names>J</given-names></name><name name-style="western"><surname>Seifert</surname><given-names>KA</given-names></name><name name-style="western"><surname>Alfenas</surname><given-names>AC</given-names></name><name name-style="western"><surname>Alfenas</surname><given-names>RF</given-names></name><name name-style="western"><surname>Burgess</surname><given-names>TI</given-names></name><name name-style="western"><surname>Carnegie</surname><given-names>AJ</given-names></name><name name-style="western"><surname>Hardy</surname><given-names>GESJ</given-names></name><name name-style="western"><surname>Hiscock</surname><given-names>N</given-names></name><name name-style="western"><surname>Hüberli</surname><given-names>D</given-names></name><name name-style="western"><surname>Jung</surname><given-names>T</given-names></name><name name-style="western"><surname>Louis-Seize</surname><given-names>G</given-names></name><name name-style="western"><surname>Okada</surname><given-names>G</given-names></name><name name-style="western"><surname>Pereira</surname><given-names>OL</given-names></name><name name-style="western"><surname>Stukely</surname><given-names>MJC</given-names></name><name name-style="western"><surname>Wang</surname><given-names>W</given-names></name><name name-style="western"><surname>White</surname><given-names>GP</given-names></name><name name-style="western"><surname>Young</surname><given-names>AJ</given-names></name><name name-style="western"><surname>McTaggart</surname><given-names>AR</given-names></name><name name-style="western"><surname>Pascoe</surname><given-names>IG</given-names></name><name name-style="western"><surname>Porter</surname><given-names>IJ</given-names></name><name name-style="western"><surname>Quaedvlieg</surname><given-names>W</given-names></name></person-group> (<year>2011</year>) <article-title>Fungal Planet description sheets: 69–91.</article-title><source>Persoonia</source><volume>26</volume>(<issue>1</issue>): <fpage>108</fpage>–<lpage>156</lpage>. <ext-link xlink:type="simple" ext-link-type="doi" xlink:href="10.3767/003158511X581723">https://doi.org/10.3767/003158511X581723</ext-link></mixed-citation></ref></ref-list></tp:taxon-treatment>
