# Supplementary material for: ﻿Four new species of Diaporthe (Diaporthaceae, Diaporthales) from forest plants in China
Source: MycoKeys. 2022 Jul 6;91:25–47. doi: 10.3897/mycokeys.91.84970 (PMC9849071; doi:10.3897/mycokeys.91.84970)
Supplement: XML Treatment for Diaporthe eres [file mycokeys.91.84970-treatment2.xml]

<!DOCTYPE tp:taxon-treatment
  PUBLIC "-//TaxonX//DTD Taxonomic Treatment Publishing DTD v0 20100105//EN" "tax-treatment-NSO.dtd">
<tp:taxon-treatment xmlns:tp="http://www.plazi.org/taxpub"><tp:treatment-meta><kwd-group><label>Taxon classification</label><kwd>
                <named-content content-type="kingdom">Fungi</named-content>
              </kwd><kwd>
                <named-content content-type="order">Diaporthales</named-content>
              </kwd><kwd>
                <named-content content-type="family">Diaporthaceae</named-content>
              </kwd></kwd-group><mixed-citation publication-type="journal"><person-group><name><surname>Cao</surname><given-names>Lingxue</given-names></name><name><surname>Luo</surname><given-names>Dun</given-names></name><name><surname>Lin</surname><given-names>Wu</given-names></name><name><surname>Yang</surname><given-names>Qin</given-names></name><name><surname>Deng</surname><given-names>Xiaojun</given-names></name></person-group><article-title>﻿Four new species of <italic><tp:taxon-name><tp:taxon-name-part taxon-name-part-type="genus" reg="Diaporthe">Diaporthe</tp:taxon-name-part></tp:taxon-name></italic> (<tp:taxon-name><tp:taxon-name-part taxon-name-part-type="family">Diaporthaceae</tp:taxon-name-part></tp:taxon-name>, <tp:taxon-name><tp:taxon-name-part taxon-name-part-type="order">Diaporthales</tp:taxon-name-part></tp:taxon-name>) from forest plants in China</article-title><source>MycoKeys</source><day>06</day><month>07</month><year>2022</year><volume>91</volume><fpage>25</fpage><lpage>47</lpage><pub-id pub-id-type="doi">10.3897/mycokeys.91.84970</pub-id></mixed-citation></tp:treatment-meta><tp:nomenclature><label>﻿</label><tp:taxon-name>
              <object-id xmlns:xlink="http://www.w3.org/1999/xlink" content-type="arpha" xlink:type="simple">16F58E6D-812C-51C4-A02E-44480AAF2D26</object-id>
              <tp:taxon-name-part taxon-name-part-type="genus" reg="Diaporthe">Diaporthe</tp:taxon-name-part>
              <tp:taxon-name-part taxon-name-part-type="species" reg="eres">eres</tp:taxon-name-part>
            </tp:taxon-name><tp:taxon-authority>Nitschke, Pyrenomyc. Germ. 2: 245, 1870.</tp:taxon-authority></tp:nomenclature><tp:treatment-sec sec-type="description" id="SECID0EV1FK"><title>Description.</title><p>See <xref ref-type="bibr" rid="B41">Udayanga et al. (2014b)</xref>.</p></tp:treatment-sec><tp:treatment-sec sec-type="material" id="SECID0E61FK"><title>Specimens examined.</title><p>China. Beijing: Pinggu District, on branches of <tp:taxon-name><tp:taxon-name-part taxon-name-part-type="genus" reg="Populus">Populus</tp:taxon-name-part><tp:taxon-name-part taxon-name-part-type="hybrid-sign">×</tp:taxon-name-part><tp:taxon-name-part taxon-name-part-type="species" reg="xiaohei">xiaohei</tp:taxon-name-part></tp:taxon-name>, 10 July 2020, <italic>Q. Yang</italic> (CSUFT101; living cultures: CSUFTCC101, CSUFTCC102, and CSUFTCC103).</p></tp:treatment-sec><tp:treatment-sec sec-type="notes" id="SECID0EU2FK"><title>Notes.</title><p><italic><tp:taxon-name><tp:taxon-name-part taxon-name-part-type="genus" reg="Diaporthe">Diaporthe</tp:taxon-name-part><tp:taxon-name-part taxon-name-part-type="species" reg="eres">eres</tp:taxon-name-part></tp:taxon-name></italic> is the type species of the genus and was originally described by <xref ref-type="bibr" rid="B28">Nitschke (1870)</xref>, from <italic><tp:taxon-name><tp:taxon-name-part taxon-name-part-type="genus" reg="Ulmus">Ulmus</tp:taxon-name-part></tp:taxon-name></italic> sp. in Germany, which has a widespread distribution and a broad host range as an endophyte or saprobe, or pathogen causing leaf spots, stem cankers and diseases of woody plants (<xref ref-type="bibr" rid="B41">Udayanga et al. 2014b</xref>). In the present study, three isolates (CSUFTCC101, CSUFTCC102, and CSUFTCC103) are embedded into the <italic><tp:taxon-name><tp:taxon-name-part taxon-name-part-type="genus" reg="Diaporthe">D.</tp:taxon-name-part><tp:taxon-name-part taxon-name-part-type="species" reg="eres">eres</tp:taxon-name-part></tp:taxon-name></italic> species based on DNA sequence data (Fig. <xref ref-type="fig" rid="F1">1</xref>). We therefore describe <italic><tp:taxon-name><tp:taxon-name-part taxon-name-part-type="genus" reg="Diaporthe">D.</tp:taxon-name-part><tp:taxon-name-part taxon-name-part-type="species" reg="eres">eres</tp:taxon-name-part></tp:taxon-name></italic> as a known species for this clade.</p></tp:treatment-sec><tp:treatment-sec><!--Section generated to contain objects referenced in tp:taxon-treatment.--><fig id="F1" position="float" orientation="portrait"><object-id xmlns:xlink="http://www.w3.org/1999/xlink" content-type="doi" xlink:type="simple">10.3897/mycokeys.91.84970.figure1</object-id><object-id xmlns:xlink="http://www.w3.org/1999/xlink" content-type="arpha" xlink:type="simple">5FB52F35-9CC1-5A44-A842-387E913D474F</object-id><label>Figure 1.</label><caption><p>Phylogram of <italic><tp:taxon-name><tp:taxon-name-part taxon-name-part-type="genus" reg="Diaporthe">Diaporthe</tp:taxon-name-part></tp:taxon-name></italic> resulting from a maximum likelihood analysis based on combined <abbrev xmlns:xlink="http://www.w3.org/1999/xlink" xlink:title="internal transcribed spacer" id="ABBRID0EVNFK" xlink:type="simple">ITS</abbrev>, <italic><abbrev xmlns:xlink="http://www.w3.org/1999/xlink" xlink:title="calmodulin" id="ABBRID0E1NFK" xlink:type="simple">cal</abbrev></italic>, <italic><abbrev xmlns:xlink="http://www.w3.org/1999/xlink" xlink:title="histone H3" id="ABBRID0E6NFK" xlink:type="simple">his3</abbrev></italic>, <italic><abbrev xmlns:xlink="http://www.w3.org/1999/xlink" xlink:title="partial translation elongation factor-1α" id="ABBRID0EEOFK" xlink:type="simple">tef-1α</abbrev></italic> and <italic><abbrev xmlns:xlink="http://www.w3.org/1999/xlink" xlink:title="β-tubulin" id="ABBRID0EJOFK" xlink:type="simple">tub2</abbrev></italic>. The tree is rooted with <italic><tp:taxon-name><tp:taxon-name-part taxon-name-part-type="genus" reg="Diaporthella">Diaporthella</tp:taxon-name-part><tp:taxon-name-part taxon-name-part-type="species" reg="corylina">corylina</tp:taxon-name-part></tp:taxon-name></italic>. Values above the branches indicate Maximum Likelihood bootstrap (left, ML BP ≥ 75%) and Bayesian probabilities (right, BI PP ≥ 0.95). Strains in current study are in blue and the ex-type cultures are in bold.</p></caption><graphic xmlns:xlink="http://www.w3.org/1999/xlink" xlink:href="mycokeys-91-025-g001.jpg" position="float" orientation="portrait" xlink:type="simple" id="oo_711578.jpg"><uri content-type="original_file" xlink:type="simple">https://binary.pensoft.net/fig/711578</uri></graphic></fig></tp:treatment-sec><ref-list><ref id="B41"><mixed-citation xmlns:xlink="http://www.w3.org/1999/xlink" xlink:type="simple"><person-group><name name-style="western"><surname>Udayanga</surname><given-names>D</given-names></name><name name-style="western"><surname>Castlebury</surname><given-names>LA</given-names></name><name name-style="western"><surname>Rossman</surname><given-names>AY</given-names></name><name name-style="western"><surname>Chukeatirote</surname><given-names>E</given-names></name><name name-style="western"><surname>Hyde</surname><given-names>KD</given-names></name></person-group> (<year>2014b</year>) <article-title>Insights into the genus <italic><tp:taxon-name><tp:taxon-name-part taxon-name-part-type="genus">Diaporthe</tp:taxon-name-part></tp:taxon-name></italic>: Phylogenetic species delimitation in the <italic><tp:taxon-name><tp:taxon-name-part taxon-name-part-type="genus">D.</tp:taxon-name-part><tp:taxon-name-part taxon-name-part-type="species">eres</tp:taxon-name-part></tp:taxon-name></italic> species complex.</article-title><source>Fungal Diversity</source><volume>67</volume>(<issue>1</issue>): <fpage>203</fpage>–<lpage>229</lpage>. <ext-link xlink:type="simple" ext-link-type="doi" xlink:href="10.1007/s13225-014-0297-2">https://doi.org/10.1007/s13225-014-0297-2</ext-link></mixed-citation></ref><ref id="B28"><mixed-citation xmlns:xlink="http://www.w3.org/1999/xlink" xlink:type="simple"><person-group><name name-style="western"><surname>Nitschke</surname><given-names>T</given-names></name></person-group> (<year>1870</year>) <tp:taxon-name><tp:taxon-name-part taxon-name-part-type="class">Pyrenomycetes</tp:taxon-name-part></tp:taxon-name> Germanici. Breslau. Eduard Trewendt, Germany. 2: e245.</mixed-citation></ref></ref-list></tp:taxon-treatment>
