# Supplementary material for: ﻿Four new species of Diaporthe (Diaporthaceae, Diaporthales) from forest plants in China
Source: MycoKeys. 2022 Jul 6;91:25–47. doi: 10.3897/mycokeys.91.84970 (PMC9849071; doi:10.3897/mycokeys.91.84970)
Supplement: XML Treatment for Diaporthe meliae [file mycokeys.91.84970-treatment3.xml]

<!DOCTYPE tp:taxon-treatment
  PUBLIC "-//TaxonX//DTD Taxonomic Treatment Publishing DTD v0 20100105//EN" "tax-treatment-NSO.dtd">
<tp:taxon-treatment xmlns:tp="http://www.plazi.org/taxpub"><tp:treatment-meta><kwd-group><label>Taxon classification</label><kwd>
                <named-content content-type="kingdom">Fungi</named-content>
              </kwd><kwd>
                <named-content content-type="order">Diaporthales</named-content>
              </kwd><kwd>
                <named-content content-type="family">Diaporthaceae</named-content>
              </kwd></kwd-group><mixed-citation publication-type="journal"><person-group><name><surname>Cao</surname><given-names>Lingxue</given-names></name><name><surname>Luo</surname><given-names>Dun</given-names></name><name><surname>Lin</surname><given-names>Wu</given-names></name><name><surname>Yang</surname><given-names>Qin</given-names></name><name><surname>Deng</surname><given-names>Xiaojun</given-names></name></person-group><article-title>﻿Four new species of <italic><tp:taxon-name><tp:taxon-name-part taxon-name-part-type="genus" reg="Diaporthe">Diaporthe</tp:taxon-name-part></tp:taxon-name></italic> (<tp:taxon-name><tp:taxon-name-part taxon-name-part-type="family">Diaporthaceae</tp:taxon-name-part></tp:taxon-name>, <tp:taxon-name><tp:taxon-name-part taxon-name-part-type="order">Diaporthales</tp:taxon-name-part></tp:taxon-name>) from forest plants in China</article-title><source>MycoKeys</source><day>06</day><month>07</month><year>2022</year><volume>91</volume><fpage>25</fpage><lpage>47</lpage><pub-id pub-id-type="doi">10.3897/mycokeys.91.84970</pub-id></mixed-citation></tp:treatment-meta><tp:nomenclature><label>﻿</label><tp:taxon-name>
              <object-id xmlns:xlink="http://www.w3.org/1999/xlink" content-type="arpha" xlink:type="simple">E03A0E1D-05B5-58C3-855F-A510661CECCE</object-id>
              <tp:taxon-name-part taxon-name-part-type="genus" reg="Diaporthe">Diaporthe</tp:taxon-name-part>
              <tp:taxon-name-part taxon-name-part-type="species" reg="meliae">meliae</tp:taxon-name-part>
              <object-id xmlns:xlink="http://www.w3.org/1999/xlink" content-type="mycobank" xlink:type="simple"> 829523</object-id>
            </tp:taxon-name><tp:taxon-authority>C.M. Tian &amp; Q. Yang</tp:taxon-authority><tp:taxon-status xmlns:xlink="http://www.w3.org/1999/xlink" xlink:type="simple">sp. nov.</tp:taxon-status><xref ref-type="fig" rid="F3">Fig. 3</xref></tp:nomenclature><tp:treatment-sec sec-type="diagnosis" id="SECID0E35FK"><title>Diagnosis.</title><p>Distinguished from the phylogenetically closely-related species, <italic><tp:taxon-name><tp:taxon-name-part taxon-name-part-type="genus" reg="Diaporthe">D.</tp:taxon-name-part><tp:taxon-name-part taxon-name-part-type="species" reg="podocarpi-macrophylli">podocarpi-macrophylli</tp:taxon-name-part></tp:taxon-name></italic>, in shorter alpha conidia.</p><fig id="F3" position="float" orientation="portrait"><object-id xmlns:xlink="http://www.w3.org/1999/xlink" content-type="doi" xlink:type="simple">10.3897/mycokeys.91.84970.figure3</object-id><object-id xmlns:xlink="http://www.w3.org/1999/xlink" content-type="arpha" xlink:type="simple">A8F6B88C-B3D3-54C8-8B05-427C58EEDDDC</object-id><label>Figure 3.</label><caption><p><italic><tp:taxon-name><tp:taxon-name-part taxon-name-part-type="genus" reg="Diaporthe">Diaporthe</tp:taxon-name-part><tp:taxon-name-part taxon-name-part-type="species" reg="meliae">meliae</tp:taxon-name-part></tp:taxon-name></italic> (<named-content xmlns:xlink="http://www.w3.org/1999/xlink" content-type="dwc:institutional_code" xlink:title="Museums of the Beijing Forestry University" xlink:href="http://grbio.org/institution/beijing-forestry-university" xlink:type="simple">BJFC</named-content>-S1668) <bold>a, b</bold> habit of conidiomata on twig <bold>c</bold> transverse section through conidiomata <bold>d</bold> longitudinal section through conidiomata <bold>e, f</bold> conidiogenous cells <bold>g</bold> alpha conidia. Scale bars: 1 mm(<bold>b</bold>); 200 μm (<bold>c, d</bold>); 10 μm (<bold>e–g</bold>).</p></caption><graphic xmlns:xlink="http://www.w3.org/1999/xlink" xlink:href="mycokeys-91-025-g003.jpg" position="float" orientation="portrait" xlink:type="simple" id="oo_711580.jpg"><uri content-type="original_file" xlink:type="simple">https://binary.pensoft.net/fig/711580</uri></graphic></fig></tp:treatment-sec><tp:treatment-sec sec-type="etymology" id="SECID0EZAGK"><title>Etymology.</title><p>Named after the host genus on which it was collected, <italic><tp:taxon-name><tp:taxon-name-part taxon-name-part-type="genus" reg="Melia">Melia</tp:taxon-name-part></tp:taxon-name></italic>.</p></tp:treatment-sec><tp:treatment-sec sec-type="description" id="SECID0EGBGK"><title>Description.</title><p><bold><italic>Conidiomata</italic></bold> pycnidial, immersed in the host bark, scattered, erumpent through the bark surface, discoid, with a single locule. <bold><italic>Ectostromatic disc</italic></bold> dark brown, one ostiole per disc, (325–)330–375(–385) μm (n = 30) diam. <bold><italic><tp:taxon-name><tp:taxon-name-part taxon-name-part-type="genus" reg="Locule">Locule</tp:taxon-name-part></tp:taxon-name></italic></bold> undivided, 420–640 × 385–515 μm (n = 30). <bold><italic>Conidiophores</italic></bold> reduced to conidiogenous cells. <bold><italic>Conidiogenous cells</italic></bold> (13.5–)15–26.5(–28) × 1.3–2.1(–2.3) μm (n = 30), L/W = 8.5–15.5, cylindrical, hyaline, branched, straight or slightly curved, tapering towards the apex. <bold><italic>Alpha conidia</italic></bold> hyaline, aseptate, fusiform, multi-guttulate, (6.7–)8–9.5(–10) × (2–)2.1–2.3 μm (n = 30), L/W = 3.4–4.5. <bold><italic>Beta conidia</italic></bold> not observed.</p></tp:treatment-sec><tp:treatment-sec sec-type="description" id="SECID0EICGK"><title>Culture characters.</title><p>Colony originally flat with white felty aerial mycelium, becoming auburn furcate mycelium with age, with irregular margin, conidiomata absent.</p></tp:treatment-sec><tp:treatment-sec sec-type="material" id="SECID0ENCGK"><title>Specimens examined.</title><p>China, Shandong Province: Rizhao City, on branches of <italic><tp:taxon-name><tp:taxon-name-part taxon-name-part-type="genus" reg="Melia">Melia</tp:taxon-name-part><tp:taxon-name-part taxon-name-part-type="species" reg="azedarach">azedarach</tp:taxon-name-part></tp:taxon-name></italic>, 20 April 2018, <italic>N. Jiang</italic> (holotype <named-content xmlns:xlink="http://www.w3.org/1999/xlink" content-type="dwc:institutional_code" xlink:title="Museums of the Beijing Forestry University" xlink:href="http://grbio.org/institution/beijing-forestry-university" xlink:type="simple">BJFC</named-content>-S1668; ex-type living culture: <abbrev xmlns:xlink="http://www.w3.org/1999/xlink" xlink:title="China Forestry Culture Collection Centre" id="ABBRID0EEDGK" xlink:type="simple">CFCC</abbrev> 53089; living culture: <abbrev xmlns:xlink="http://www.w3.org/1999/xlink" xlink:title="China Forestry Culture Collection Centre" id="ABBRID0EIDGK" xlink:type="simple">CFCC</abbrev> 53090).</p></tp:treatment-sec><tp:treatment-sec sec-type="notes" id="SECID0EMDGK"><title>Notes.</title><p>Two strains representing <italic><tp:taxon-name><tp:taxon-name-part taxon-name-part-type="genus" reg="Diaporthe">Diaporthe</tp:taxon-name-part><tp:taxon-name-part taxon-name-part-type="species" reg="meliae">meliae</tp:taxon-name-part></tp:taxon-name></italic> cluster in a well-supported clade (ML/BI = 100/1), and appear closely related to <italic><tp:taxon-name><tp:taxon-name-part taxon-name-part-type="genus" reg="Diaporthe">D.</tp:taxon-name-part><tp:taxon-name-part taxon-name-part-type="species" reg="podocarpi-macrophylli">podocarpi-macrophylli</tp:taxon-name-part></tp:taxon-name></italic>. <italic><tp:taxon-name><tp:taxon-name-part taxon-name-part-type="genus" reg="Diaporthe">Diaporthe</tp:taxon-name-part><tp:taxon-name-part taxon-name-part-type="species" reg="meliae">meliae</tp:taxon-name-part></tp:taxon-name></italic> can be distinguished based on <abbrev xmlns:xlink="http://www.w3.org/1999/xlink" xlink:title="internal transcribed spacer" id="ABBRID0ETEGK" xlink:type="simple">ITS</abbrev>, <italic><abbrev xmlns:xlink="http://www.w3.org/1999/xlink" xlink:title="histone H3" id="ABBRID0EYEGK" xlink:type="simple">his3</abbrev></italic>, <italic><abbrev xmlns:xlink="http://www.w3.org/1999/xlink" xlink:title="partial translation elongation factor-1α" id="ABBRID0E4EGK" xlink:type="simple">tef-1α</abbrev></italic>, and <italic><abbrev xmlns:xlink="http://www.w3.org/1999/xlink" xlink:title="β-tubulin" id="ABBRID0ECFGK" xlink:type="simple">tub2</abbrev></italic> loci from <italic><tp:taxon-name><tp:taxon-name-part taxon-name-part-type="genus" reg="Diaporthe">D.</tp:taxon-name-part><tp:taxon-name-part taxon-name-part-type="species" reg="podocarpi-macrophylli">podocarpi-macrophylli</tp:taxon-name-part></tp:taxon-name></italic> (4/459 in <abbrev xmlns:xlink="http://www.w3.org/1999/xlink" xlink:title="internal transcribed spacer" id="ABBRID0ERFGK" xlink:type="simple">ITS</abbrev>, 15/455 in <italic><abbrev xmlns:xlink="http://www.w3.org/1999/xlink" xlink:title="histone H3" id="ABBRID0EWFGK" xlink:type="simple">his3</abbrev></italic>, 25/349 in <italic><abbrev xmlns:xlink="http://www.w3.org/1999/xlink" xlink:title="partial translation elongation factor-1α" id="ABBRID0E2FGK" xlink:type="simple">tef-1α</abbrev></italic>, and 14/401 in <italic><abbrev xmlns:xlink="http://www.w3.org/1999/xlink" xlink:title="β-tubulin" id="ABBRID0EAGGK" xlink:type="simple">tub2</abbrev></italic>). Morphologically, <italic><tp:taxon-name><tp:taxon-name-part taxon-name-part-type="genus" reg="Diaporthe">D.</tp:taxon-name-part><tp:taxon-name-part taxon-name-part-type="species" reg="meliae">meliae</tp:taxon-name-part></tp:taxon-name></italic> can be distinguished from <italic><tp:taxon-name><tp:taxon-name-part taxon-name-part-type="genus" reg="Diaporthe">D.</tp:taxon-name-part><tp:taxon-name-part taxon-name-part-type="species" reg="podocarpi-macrophylli">podocarpi-macrophylli</tp:taxon-name-part></tp:taxon-name></italic> by its longer conidiogenous cells (15–26.5 vs. 6–18 μm) and alpha conidia (8–9.5 vs. 3.5–8.5 μm) (<xref ref-type="bibr" rid="B12">Gao et al. 2017</xref>).</p></tp:treatment-sec><ref-list><ref id="B12"><mixed-citation xmlns:xlink="http://www.w3.org/1999/xlink" xlink:type="simple"><person-group><name name-style="western"><surname>Gao</surname><given-names>YH</given-names></name><name name-style="western"><surname>Liu</surname><given-names>F</given-names></name><name name-style="western"><surname>Duan</surname><given-names>W</given-names></name><name name-style="western"><surname>Crous</surname><given-names>PW</given-names></name><name name-style="western"><surname>Cai</surname><given-names>L</given-names></name></person-group> (<year>2017</year>) <article-title><italic><tp:taxon-name><tp:taxon-name-part taxon-name-part-type="genus">Diaporthe</tp:taxon-name-part></tp:taxon-name></italic> is paraphyletic.</article-title><source>IMA Fungus</source><volume>8</volume>(<issue>1</issue>): <fpage>153</fpage>–<lpage>187</lpage>. <ext-link xlink:type="simple" ext-link-type="doi" xlink:href="10.5598/imafungus.2017.08.01.11">https://doi.org/10.5598/imafungus.2017.08.01.11</ext-link></mixed-citation></ref></ref-list></tp:taxon-treatment>
