# Supplementary material for: ﻿Four new species of Diaporthe (Diaporthaceae, Diaporthales) from forest plants in China
Source: MycoKeys. 2022 Jul 6;91:25–47. doi: 10.3897/mycokeys.91.84970 (PMC9849071; doi:10.3897/mycokeys.91.84970)
Supplement: XML Treatment for Diaporthe multiguttulata [file mycokeys.91.84970-treatment4.xml]

<!DOCTYPE tp:taxon-treatment
  PUBLIC "-//TaxonX//DTD Taxonomic Treatment Publishing DTD v0 20100105//EN" "tax-treatment-NSO.dtd">
<tp:taxon-treatment xmlns:tp="http://www.plazi.org/taxpub"><tp:treatment-meta><kwd-group><label>Taxon classification</label><kwd>
                <named-content content-type="kingdom">Fungi</named-content>
              </kwd><kwd>
                <named-content content-type="order">Diaporthales</named-content>
              </kwd><kwd>
                <named-content content-type="family">Diaporthaceae</named-content>
              </kwd></kwd-group><mixed-citation publication-type="journal"><person-group><name><surname>Cao</surname><given-names>Lingxue</given-names></name><name><surname>Luo</surname><given-names>Dun</given-names></name><name><surname>Lin</surname><given-names>Wu</given-names></name><name><surname>Yang</surname><given-names>Qin</given-names></name><name><surname>Deng</surname><given-names>Xiaojun</given-names></name></person-group><article-title>﻿Four new species of <italic><tp:taxon-name><tp:taxon-name-part taxon-name-part-type="genus" reg="Diaporthe">Diaporthe</tp:taxon-name-part></tp:taxon-name></italic> (<tp:taxon-name><tp:taxon-name-part taxon-name-part-type="family">Diaporthaceae</tp:taxon-name-part></tp:taxon-name>, <tp:taxon-name><tp:taxon-name-part taxon-name-part-type="order">Diaporthales</tp:taxon-name-part></tp:taxon-name>) from forest plants in China</article-title><source>MycoKeys</source><day>06</day><month>07</month><year>2022</year><volume>91</volume><fpage>25</fpage><lpage>47</lpage><pub-id pub-id-type="doi">10.3897/mycokeys.91.84970</pub-id></mixed-citation></tp:treatment-meta><tp:nomenclature><label>﻿</label><tp:taxon-name>
              <object-id xmlns:xlink="http://www.w3.org/1999/xlink" content-type="arpha" xlink:type="simple">727D172F-F193-55A4-8849-798DC38C9D49</object-id>
              <tp:taxon-name-part taxon-name-part-type="genus" reg="Diaporthe">Diaporthe</tp:taxon-name-part>
              <tp:taxon-name-part taxon-name-part-type="species" reg="multiguttulata">multiguttulata</tp:taxon-name-part>
            </tp:taxon-name><tp:taxon-authority>F. Huang, K.D. Hyde &amp; Hong Y. Li, Fungal Biology 119(5): 343, 2015.</tp:taxon-authority><xref ref-type="fig" rid="F4">Fig. 4</xref></tp:nomenclature><tp:treatment-sec sec-type="description" id="SECID0EHIGK"><title>Description.</title><p>See <xref ref-type="bibr" rid="B50">Yang et al. (2021a)</xref>.</p></tp:treatment-sec><tp:treatment-sec sec-type="material" id="SECID0ERIGK"><title>Specimens examined.</title><p>China, Jiangxi Province: Ganzhou City, on branches of <italic><tp:taxon-name><tp:taxon-name-part taxon-name-part-type="genus" reg="Citrus">Citrus</tp:taxon-name-part><tp:taxon-name-part taxon-name-part-type="species" reg="maxima">maxima</tp:taxon-name-part></tp:taxon-name></italic>, 11 May 2018, <italic>Q. Yang</italic>, <italic>&amp; Y.M. Liang</italic> (<named-content xmlns:xlink="http://www.w3.org/1999/xlink" content-type="dwc:institutional_code" xlink:title="Museums of the Beijing Forestry University" xlink:href="http://grbio.org/institution/beijing-forestry-university" xlink:type="simple">BJFC</named-content>-S1615; living cultures: <abbrev xmlns:xlink="http://www.w3.org/1999/xlink" xlink:title="China Forestry Culture Collection Centre" id="ABBRID0EKJGK" xlink:type="simple">CFCC</abbrev> 53098, <abbrev xmlns:xlink="http://www.w3.org/1999/xlink" xlink:title="China Forestry Culture Collection Centre" id="ABBRID0EOJGK" xlink:type="simple">CFCC</abbrev> 53099, and <abbrev xmlns:xlink="http://www.w3.org/1999/xlink" xlink:title="China Forestry Culture Collection Centre" id="ABBRID0ESJGK" xlink:type="simple">CFCC</abbrev> 53100).</p><fig id="F4" position="float" orientation="portrait"><object-id xmlns:xlink="http://www.w3.org/1999/xlink" content-type="doi" xlink:type="simple">10.3897/mycokeys.91.84970.figure4</object-id><object-id xmlns:xlink="http://www.w3.org/1999/xlink" content-type="arpha" xlink:type="simple">9D11D07F-DACE-59FC-9ED1-E625744FAF6A</object-id><label>Figure 4.</label><caption><p><italic><tp:taxon-name><tp:taxon-name-part taxon-name-part-type="genus" reg="Diaporthe">Diaporthe</tp:taxon-name-part><tp:taxon-name-part taxon-name-part-type="species" reg="multiguttulata">multiguttulata</tp:taxon-name-part></tp:taxon-name></italic> (<named-content xmlns:xlink="http://www.w3.org/1999/xlink" content-type="dwc:institutional_code" xlink:title="Museums of the Beijing Forestry University" xlink:href="http://grbio.org/institution/beijing-forestry-university" xlink:type="simple">BJFC</named-content>-S1615) <bold>a, b</bold> habit of conidiomata on twig <bold>c</bold> transverse section through conidiomata <bold>d</bold> longitudinal section through conidiomata <bold>e–g</bold> conidiomata formed on <abbrev xmlns:xlink="http://www.w3.org/1999/xlink" xlink:title="potato dextrose agar" id="ABBRID0EVKGK" xlink:type="simple">PDA</abbrev><bold>h</bold> conidiogenous cells <bold>i</bold> alpha conidia <bold>g</bold> beta conidia. Scale bars: 200 μm (<bold>b–d</bold>); 10 μm (<bold>h–j</bold>).</p></caption><graphic xmlns:xlink="http://www.w3.org/1999/xlink" xlink:href="mycokeys-91-025-g004.jpg" position="float" orientation="portrait" xlink:type="simple" id="oo_711581.jpg"><uri content-type="original_file" xlink:type="simple">https://binary.pensoft.net/fig/711581</uri></graphic></fig></tp:treatment-sec><tp:treatment-sec sec-type="notes" id="SECID0EILGK"><title>Notes.</title><p><italic><tp:taxon-name><tp:taxon-name-part taxon-name-part-type="genus" reg="Diaporthe">Diaporthe</tp:taxon-name-part><tp:taxon-name-part taxon-name-part-type="species" reg="multiguttulata">multiguttulata</tp:taxon-name-part></tp:taxon-name></italic> is characterised by ellipsoidal alpha conidia with one large guttulate, and was originally described as an endophyte from healthy branch of <italic><tp:taxon-name><tp:taxon-name-part taxon-name-part-type="genus" reg="Citrus">Citrus</tp:taxon-name-part><tp:taxon-name-part taxon-name-part-type="species" reg="grandis">grandis</tp:taxon-name-part></tp:taxon-name></italic> in Fujian Province, China (<xref ref-type="bibr" rid="B19">Huang et al. 2015</xref>). <xref ref-type="bibr" rid="B50">Yang et al. (2021a)</xref> identified three isolates from <italic><tp:taxon-name><tp:taxon-name-part taxon-name-part-type="genus" reg="Citrus">Citrus</tp:taxon-name-part><tp:taxon-name-part taxon-name-part-type="species" reg="maxima">maxima</tp:taxon-name-part></tp:taxon-name></italic> as <italic><tp:taxon-name><tp:taxon-name-part taxon-name-part-type="genus" reg="Diaporthe">D.</tp:taxon-name-part><tp:taxon-name-part taxon-name-part-type="species" reg="multiguttulata">multiguttulata</tp:taxon-name-part></tp:taxon-name></italic> based on DNA sequence data and confirmed from the morphological characters. In the present study, isolates (<abbrev xmlns:xlink="http://www.w3.org/1999/xlink" xlink:title="China Forestry Culture Collection Centre" id="ABBRID0ECNGK" xlink:type="simple">CFCC</abbrev> 53098, <abbrev xmlns:xlink="http://www.w3.org/1999/xlink" xlink:title="China Forestry Culture Collection Centre" id="ABBRID0EGNGK" xlink:type="simple">CFCC</abbrev> 53099, and <abbrev xmlns:xlink="http://www.w3.org/1999/xlink" xlink:title="China Forestry Culture Collection Centre" id="ABBRID0EKNGK" xlink:type="simple">CFCC</abbrev> 53100) from an additional specimen were observed and supplemented with beta conidia (Fig. <xref ref-type="fig" rid="F4">4j</xref>).</p></tp:treatment-sec><ref-list><ref id="B50"><mixed-citation xmlns:xlink="http://www.w3.org/1999/xlink" xlink:type="simple"><person-group><name name-style="western"><surname>Yang</surname><given-names>Q</given-names></name><name name-style="western"><surname>Jiang</surname><given-names>N</given-names></name><name name-style="western"><surname>Tian</surname><given-names>CM</given-names></name></person-group> (<year>2021a</year>) <article-title>New species and records of <italic><tp:taxon-name><tp:taxon-name-part taxon-name-part-type="genus">Diaporthe</tp:taxon-name-part></tp:taxon-name></italic> from Jiangxi Province, China.</article-title><source>MycoKeys</source><volume>77</volume>: <fpage>41</fpage>–<lpage>64</lpage>. <ext-link xlink:type="simple" ext-link-type="doi" xlink:href="10.3897/mycokeys.77.59999">https://doi.org/10.3897/mycokeys.77.59999</ext-link></mixed-citation></ref><ref id="B19"><mixed-citation xmlns:xlink="http://www.w3.org/1999/xlink" xlink:type="simple"><person-group><name name-style="western"><surname>Huang</surname><given-names>F</given-names></name><name name-style="western"><surname>Udayanga</surname><given-names>D</given-names></name><name name-style="western"><surname>Wang</surname><given-names>X</given-names></name><name name-style="western"><surname>Hou</surname><given-names>X</given-names></name><name name-style="western"><surname>Mei</surname><given-names>X</given-names></name><name name-style="western"><surname>Fu</surname><given-names>Y</given-names></name><name name-style="western"><surname>Hyde</surname><given-names>KD</given-names></name><name name-style="western"><surname>Li</surname><given-names>HY</given-names></name></person-group> (<year>2015</year>) <article-title>Endophytic <italic><tp:taxon-name><tp:taxon-name-part taxon-name-part-type="genus">Diaporthe</tp:taxon-name-part></tp:taxon-name></italic> associated with <italic><tp:taxon-name><tp:taxon-name-part taxon-name-part-type="genus">Citrus</tp:taxon-name-part></tp:taxon-name></italic>: A phylogenetic reassessment with seven new species from China.</article-title><source>Fungal Biology</source><volume>119</volume>(<issue>5</issue>): <fpage>331</fpage>–<lpage>347</lpage>. <ext-link xlink:type="simple" ext-link-type="doi" xlink:href="10.1016/j.funbio.2015.02.006">https://doi.org/10.1016/j.funbio.2015.02.006</ext-link></mixed-citation></ref></ref-list></tp:taxon-treatment>
