# Supplementary material for: ﻿Four new species of Diaporthe (Diaporthaceae, Diaporthales) from forest plants in China
Source: MycoKeys. 2022 Jul 6;91:25–47. doi: 10.3897/mycokeys.91.84970 (PMC9849071; doi:10.3897/mycokeys.91.84970)
Supplement: XML Treatment for Diaporthe quercicola [file mycokeys.91.84970-treatment5.xml]

<!DOCTYPE tp:taxon-treatment
  PUBLIC "-//TaxonX//DTD Taxonomic Treatment Publishing DTD v0 20100105//EN" "tax-treatment-NSO.dtd">
<tp:taxon-treatment xmlns:tp="http://www.plazi.org/taxpub"><tp:treatment-meta><kwd-group><label>Taxon classification</label><kwd>
                <named-content content-type="kingdom">Fungi</named-content>
              </kwd><kwd>
                <named-content content-type="order">Diaporthales</named-content>
              </kwd><kwd>
                <named-content content-type="family">Diaporthaceae</named-content>
              </kwd></kwd-group><mixed-citation publication-type="journal"><person-group><name><surname>Cao</surname><given-names>Lingxue</given-names></name><name><surname>Luo</surname><given-names>Dun</given-names></name><name><surname>Lin</surname><given-names>Wu</given-names></name><name><surname>Yang</surname><given-names>Qin</given-names></name><name><surname>Deng</surname><given-names>Xiaojun</given-names></name></person-group><article-title>﻿Four new species of <italic><tp:taxon-name><tp:taxon-name-part taxon-name-part-type="genus" reg="Diaporthe">Diaporthe</tp:taxon-name-part></tp:taxon-name></italic> (<tp:taxon-name><tp:taxon-name-part taxon-name-part-type="family">Diaporthaceae</tp:taxon-name-part></tp:taxon-name>, <tp:taxon-name><tp:taxon-name-part taxon-name-part-type="order">Diaporthales</tp:taxon-name-part></tp:taxon-name>) from forest plants in China</article-title><source>MycoKeys</source><day>06</day><month>07</month><year>2022</year><volume>91</volume><fpage>25</fpage><lpage>47</lpage><pub-id pub-id-type="doi">10.3897/mycokeys.91.84970</pub-id></mixed-citation></tp:treatment-meta><tp:nomenclature><label>﻿</label><tp:taxon-name>
              <object-id xmlns:xlink="http://www.w3.org/1999/xlink" content-type="arpha" xlink:type="simple">0BC8A009-87F3-598E-AD50-335F762CA516</object-id>
              <tp:taxon-name-part taxon-name-part-type="genus" reg="Diaporthe">Diaporthe</tp:taxon-name-part>
              <tp:taxon-name-part taxon-name-part-type="species" reg="quercicola">quercicola</tp:taxon-name-part>
              <object-id xmlns:xlink="http://www.w3.org/1999/xlink" content-type="mycobank" xlink:type="simple"> 843494</object-id>
            </tp:taxon-name><tp:taxon-authority>Q. Yang</tp:taxon-authority><tp:taxon-status xmlns:xlink="http://www.w3.org/1999/xlink" xlink:type="simple">sp. nov.</tp:taxon-status><xref ref-type="fig" rid="F5">Fig. 5</xref></tp:nomenclature><tp:treatment-sec sec-type="diagnosis" id="SECID0EAPGK"><title>Diagnosis.</title><p>Distinguished from the phylogenetically closely-related species, <italic><tp:taxon-name><tp:taxon-name-part taxon-name-part-type="genus" reg="Diaporthe">D.</tp:taxon-name-part><tp:taxon-name-part taxon-name-part-type="species" reg="biguttulata">biguttulata</tp:taxon-name-part></tp:taxon-name></italic>, by its filiform, eguttulate alpha conidia.</p><fig id="F5" position="float" orientation="portrait"><object-id xmlns:xlink="http://www.w3.org/1999/xlink" content-type="doi" xlink:type="simple">10.3897/mycokeys.91.84970.figure5</object-id><object-id xmlns:xlink="http://www.w3.org/1999/xlink" content-type="arpha" xlink:type="simple">EC336DB7-05A7-5AC2-B3AB-C7136A055CB7</object-id><label>Figure 5.</label><caption><p><italic><tp:taxon-name><tp:taxon-name-part taxon-name-part-type="genus" reg="Diaporthe">Diaporthe</tp:taxon-name-part><tp:taxon-name-part taxon-name-part-type="species" reg="quercicola">quercicola</tp:taxon-name-part></tp:taxon-name></italic> (CSUFTCC104) <bold>a</bold> conidiomata formed on <abbrev xmlns:xlink="http://www.w3.org/1999/xlink" xlink:title="potato dextrose agar" id="ABBRID0EGQGK" xlink:type="simple">PDA</abbrev><bold>b</bold> conidiogenous cells <bold>c</bold> alpha and beta conidia. Scale bars: 200 μm (<bold>a</bold>); 10 μm (<bold>b, c</bold>).</p></caption><graphic xmlns:xlink="http://www.w3.org/1999/xlink" xlink:href="mycokeys-91-025-g005.jpg" position="float" orientation="portrait" xlink:type="simple" id="oo_711582.jpg"><uri content-type="original_file" xlink:type="simple">https://binary.pensoft.net/fig/711582</uri></graphic></fig></tp:treatment-sec><tp:treatment-sec sec-type="etymology" id="SECID0EXQGK"><title>Etymology.</title><p>Named after the host genus on which it was collected, <italic><tp:taxon-name><tp:taxon-name-part taxon-name-part-type="genus" reg="Quercus">Quercus</tp:taxon-name-part></tp:taxon-name></italic>.</p></tp:treatment-sec><tp:treatment-sec sec-type="description" id="SECID0EERGK"><title>Description.</title><p>On <abbrev xmlns:xlink="http://www.w3.org/1999/xlink" xlink:title="potato dextrose agar" id="ABBRID0EKRGK" xlink:type="simple">PDA</abbrev>: <bold><italic>Conidiomata</italic></bold> pycnidial, 250–330 μm diam, globose, solitary or aggregated, deeply embedded in the medium, erumpent, single or clustered in groups of 3–5 pycnidia, coated with hyphae, cream to yellowish translucent conidial droplets exuded from the ostioles. <bold><italic>Conidiophores</italic></bold> reduced to conidiogenous cells. <bold><italic>Conidiogenous cells</italic></bold> hyaline, cylindrical, unbranched, straight, tapering towards the apex, (17–)20–26(–34.5) × 2.5–3.5 μm (n = 30), L/W = 6.5–9. <bold><italic>Alpha conidia</italic></bold> (6.5–)7–8.5(–9) × (1.5–)2–3 μm (n = 30), L/W = 3–4.5, aseptate, hyaline, fusiform, apex at both ends, eguttulate. <bold><italic>Beta conidia</italic></bold> hyaline, aseptate, filiform, straight or sinuous at one end, eguttulate, (21.5–)25.5–31(–33) × 1 µm (n = 30), L/W = 22.5–31.5.</p></tp:treatment-sec><tp:treatment-sec sec-type="description" id="SECID0E4RGK"><title>Culture characters.</title><p>Colony at first white, becoming dark brown with age. Aerial mycelium white, dense, fluffy, with yellowish conidial drops exuding from the ostioles after 20 days.</p></tp:treatment-sec><tp:treatment-sec sec-type="material" id="SECID0ECSGK"><title>Specimens examined.</title><p>China. Shaanxi Province: Xian City, on branches of <italic><tp:taxon-name><tp:taxon-name-part taxon-name-part-type="genus" reg="Quercus">Quercus</tp:taxon-name-part><tp:taxon-name-part taxon-name-part-type="species" reg="aliena">aliena</tp:taxon-name-part></tp:taxon-name></italic>, 10 July 2020, <italic>Q. Yang</italic> (holotype CSUFTCC104; ex-type living culture: CSUFTCC104; living cultures: CSUFTCC105 and CSUFTCC106).</p></tp:treatment-sec><tp:treatment-sec sec-type="notes" id="SECID0EVSGK"><title>Notes.</title><p>Three strains representing <italic><tp:taxon-name><tp:taxon-name-part taxon-name-part-type="genus" reg="Diaporthe">Diaporthe</tp:taxon-name-part><tp:taxon-name-part taxon-name-part-type="species" reg="quercicola">quercicola</tp:taxon-name-part></tp:taxon-name></italic> cluster in a well-supported clade (ML/BI = 100/1), and appear closely related to <italic><tp:taxon-name><tp:taxon-name-part taxon-name-part-type="genus" reg="Diaporthe">D.</tp:taxon-name-part><tp:taxon-name-part taxon-name-part-type="species" reg="biguttulata">biguttulata</tp:taxon-name-part></tp:taxon-name></italic>. <italic><tp:taxon-name><tp:taxon-name-part taxon-name-part-type="genus" reg="Diaporthe">Diaporthe</tp:taxon-name-part><tp:taxon-name-part taxon-name-part-type="species" reg="quercicola">quercicola</tp:taxon-name-part></tp:taxon-name></italic> can be distinguished based on <abbrev xmlns:xlink="http://www.w3.org/1999/xlink" xlink:title="internal transcribed spacer" id="ABBRID0E3TGK" xlink:type="simple">ITS</abbrev>, <italic><abbrev xmlns:xlink="http://www.w3.org/1999/xlink" xlink:title="histone H3" id="ABBRID0EBUGK" xlink:type="simple">his3</abbrev></italic>, and <italic><abbrev xmlns:xlink="http://www.w3.org/1999/xlink" xlink:title="partial translation elongation factor-1α" id="ABBRID0EGUGK" xlink:type="simple">tef-1α</abbrev></italic> loci from <italic><tp:taxon-name><tp:taxon-name-part taxon-name-part-type="genus" reg="Diaporthe">D.</tp:taxon-name-part><tp:taxon-name-part taxon-name-part-type="species" reg="biguttulata">biguttulata</tp:taxon-name-part></tp:taxon-name></italic> (8/461 in <abbrev xmlns:xlink="http://www.w3.org/1999/xlink" xlink:title="internal transcribed spacer" id="ABBRID0EVUGK" xlink:type="simple">ITS</abbrev>, 18/448 in <italic><abbrev xmlns:xlink="http://www.w3.org/1999/xlink" xlink:title="histone H3" id="ABBRID0E1UGK" xlink:type="simple">his3</abbrev></italic>, and 22/325 in <italic><abbrev xmlns:xlink="http://www.w3.org/1999/xlink" xlink:title="partial translation elongation factor-1α" id="ABBRID0E6UGK" xlink:type="simple">tef-1α</abbrev></italic>). Morphologically, <italic><tp:taxon-name><tp:taxon-name-part taxon-name-part-type="genus" reg="Diaporthe">D.</tp:taxon-name-part><tp:taxon-name-part taxon-name-part-type="species" reg="quercicola">quercicola</tp:taxon-name-part></tp:taxon-name></italic> can be distinguished from <italic><tp:taxon-name><tp:taxon-name-part taxon-name-part-type="genus" reg="Diaporthe">D.</tp:taxon-name-part><tp:taxon-name-part taxon-name-part-type="species" reg="biguttulata">biguttulata</tp:taxon-name-part></tp:taxon-name></italic> by its fusiform, eguttulate alpha conidia and narrower beta conidia (1 vs. 0.9–1.6 μm) (<xref ref-type="bibr" rid="B19">Huang et al. 2015</xref>).</p></tp:treatment-sec><ref-list><ref id="B19"><mixed-citation xmlns:xlink="http://www.w3.org/1999/xlink" xlink:type="simple"><person-group><name name-style="western"><surname>Huang</surname><given-names>F</given-names></name><name name-style="western"><surname>Udayanga</surname><given-names>D</given-names></name><name name-style="western"><surname>Wang</surname><given-names>X</given-names></name><name name-style="western"><surname>Hou</surname><given-names>X</given-names></name><name name-style="western"><surname>Mei</surname><given-names>X</given-names></name><name name-style="western"><surname>Fu</surname><given-names>Y</given-names></name><name name-style="western"><surname>Hyde</surname><given-names>KD</given-names></name><name name-style="western"><surname>Li</surname><given-names>HY</given-names></name></person-group> (<year>2015</year>) <article-title>Endophytic <italic><tp:taxon-name><tp:taxon-name-part taxon-name-part-type="genus">Diaporthe</tp:taxon-name-part></tp:taxon-name></italic> associated with <italic><tp:taxon-name><tp:taxon-name-part taxon-name-part-type="genus">Citrus</tp:taxon-name-part></tp:taxon-name></italic>: A phylogenetic reassessment with seven new species from China.</article-title><source>Fungal Biology</source><volume>119</volume>(<issue>5</issue>): <fpage>331</fpage>–<lpage>347</lpage>. <ext-link xlink:type="simple" ext-link-type="doi" xlink:href="10.1016/j.funbio.2015.02.006">https://doi.org/10.1016/j.funbio.2015.02.006</ext-link></mixed-citation></ref></ref-list></tp:taxon-treatment>
